# Supplementary material for: Plasmodium vivax genetic diversity and heterozygosity in blood samples and resulting oocysts at the Thai–Myanmar border
Source: Malar J. 2017 Sep 5;16:355. doi: 10.1186/s12936-017-2002-x (PMC5584506; doi:10.1186/s12936-017-2002-x)
Supplement: Supplementary file 1 — Additional file 1. Raw peak heights found in individual oocysts obtained from the five cases in which more than one allele was found at least one locus (in either blood or oocyst stages). [file 12936_2017_2002_MOESM1_ESM.xlsx]

## Sheet: 3.27
Code	3.27-55 oocysts 85-240 bp motif 4
	Size	Height	Size	Height	Size	Height	Size	Height
19.12-1.2			95.2295	21642	99.221	26790
19.12-2.1			95.2433	11406
19.12-3.2			95.3131	19245			125.914	17838
19.12-3.4	91.3043	4537	95.1677	2932	99.1299	3437
19.12-3.6							125.862	23809
19.12-3.10					99.0262	32422
19.12-3.11					99.1272	10999	125.919	12817
19.12-4.3					98.9409	31694
19.12-4.4	91.3043	7440	95.1677	13486
401722-1.2					114.264	6409
401722-1.3			99.1272	14342
401722-1.4	95.1285	11290	99.1228	6975
401722-1.5					114.231	8923
401722-1.7	95.2295	15128	99.1236	5229
401722-1.8	94.9581	31178
401571-1.1	95.3422	31802
401571-1.3	95.1872	15190
401571-2.2			99.2213	24467
401571-2.3			99.2238	24099
401571-2.4			99.1366	9622
401571-2.5	95.2313	22997	99.2213	9397	114.294	7187
401639-1.1	95.2487	4473	99.2241	3038	114.267	17598
401639-1.2	95.37	1186			114.398	14268
401639-1.3	95.2679	3034			114.289	25095
401639-1.5			99.1268	30707
401639-2.1	94.2562	32376
401639-2.4					114.33	31886
401639-2.5	95.2662	31262
401639-2.6	95.2137	24367
401631-3.1			99.216	10561	102.929	12353	114.299	7518
401631-3.2	95.1854	15562	99.1331	1661
401631-4.1					102.928	21057
401631-4.2							114.336	22254
401631-4.3			98.1566	32582
401631-4.5					102.989	29523

## Sheet: 3.502
Code	3.502-55 oocysts 128-265 bp motif 8
	Size	Height	Size	Height	Size	Height	Size	Height
19.12-1.3							199.751	19976
19.12-3.2			151.605	17580
19.12-3.6			151.636	24357
19.12-3.7			151.615	6467
19.12-3.9			151.615	5803
19.12-3.11			151.613	5795
19.12-4.1	142.71	16657
19.12-4.2			151.696	5335
19.12-4.4			151.613	4353
401722-1.1	142.673	16385
401722-1.3	142.676	4419
401722-1.5	142.71	15202
401722-1.6	142.672	6108
401722-1.7	142.671	6064
401722-1.8	142.781	19968
401571-1.1	134.136	9274
401571-1.2	134.019	13411
401571-2.2	133.944	22488
401571-2.3	134.06	11129
401639-1.1			223.412	2742
401639-1.2			223.418	8080
401639-1.3			223.485	3153
401639-1.4	142.676	5317	223.366	3818
401639-1.5			223.535	5952
401631-3.1			159.828	25587
401631-4.1			159.742	28734
401631-4.3			159.827	11772
401631-4.4	133.987	16600

## Sheet: 8.504
Code	8.504-55 oocysts 191-317 bp motif 7
	Size	Height	Size	Height	Size	Height	Size	Height
19.12-1.3	212.078	13878
19.12-3.2			218.856	32543
19.12-3.6			218.97	19597
19.12-4.1			218.883	13677
401722-1.1			218.933	4367
401722-1.2					262.474	10802
401722-1.3			218.67	15238
401722-1.5			218.928	5569
401722-1.6	207.57	1266	218.712	9905	262.419	2218	273.804	452
401722-1.7	207.693	600	218.714	10289	262.498	948
401722-1.8					262.451	6849
401571-1.2	219	11207
401571-2.2	218.876	11624
401639-1.1			218.791	15989
401639-1.2			218.852	15739
401639-1.3			218.802	6989
401631-3.1	207.471	12286
401631-4.1	207.674	16865
401631-4.3	207.534	9882

## Sheet: MS5
Code	MS5 - 55 oocysts 163-187 bp motif 3
	Size	Height	Size	Height
19.12-3.2			190.294	13989
19.12-3.6			190.204	6205
19.12-4.1	175.485	13908
401722-1.1	175.356	16710
401722-1.3	175.736	19945
401722-1.5	175.386	16616
401722-1.6	175.711	20970
401722-1.7	175.919	25666
401571-1.2			184.293	17969
401571-2.2			184.379	8825
401571-2.3			184.426	12910
401639-1.1	187.938	17450
401639-1.3	187.76	267747

## Sheet: MS6
Code	MS6 - 55 oocysts 213-255 bp motif 3
	Size	Height	Size	Height	Size	Height	Size	Height	Size	Height	Size	Height	Size	Height
19.12-1.1					240.62	3299	243.578	30471
19.12-3.1									246.509	9603	249.471	22751
19.12-3.5							243.488	2803	246.419	25733
19.12-4.1							243.545	2937	246.479	30114
19.12-4.4					240.509	9025			246.405	3041
401722-1.1			240.7	3565			246.493	18559
401722-1.3			240.621	4501			246.362	7597			266.266	372	271.99	601
401722-1.4			240.626	26386
401722-1.5							246.511	26526
401722-1.6			240.516	5639	243.412	4809	246.388	14831	258.201	11392
401722-1.7			240.564	5332			246.432	17315	258.234	2429			272.101	869
401722-1.8							246.474	1026
401571-1.1					240.631	20693	246.478	3411
401571-1.3					240.545	24723
401571-2.2			210.993	15704							261.324	1770
401571-2.4					240.576	11635	246.332	9150
401571-2.6					240.671	24011
401639-1.1					240.556	12769
401639-1.2					240.574	13449
401639-1.3	210.757	21791	228.675	6934	240.516	7108	246.388	4723
401639-1.4					240.564	16252
401639-2.2					240.601	8298	246.44	19312
401639-2.5					240.679	15700	246.495	9113
401631-3.1					249.466	14584
401631-3.2			240.611	18634
401631-4.5	211.036	12369					258.387	8400

## Sheet: MS7
Code	MS7 - 55 oocysts 133-160 bp motif 3
	Size	Height	Size	Height	Size	Height	Size	Height	Size	Height	Size	Height	Size	Height
19.12-1.3					186.59	6312	212.954	2704	239.406	1335	264.965	938	291.646	459
19.12-3.2			157.776	15686
19.12-3.3	151.86	19907
19.12-3.6			157.73	15587
19.12-3.11			157.753	32140
19.12-4.1			157.8	17981
401722-1.1			157.821	12909
401722-1.2	154.895	14441			181.751	2726	208.156	748
401722-1.3			157.749	32221
401722-1.5			157.819	18354
401722-1.6	154.851	29431	157.837	26778
401571-1.2	154.849	20061	181.726	9330	208.145	4789	234.459	2000	260.946	573
401639-1.3			148.631	32001
401631-3.1	151.94	16352

## Sheet: MS8
Code	MS8 - 55 oocysts 222-306 bp motif 3
	Size	Height	Size	Height
19.12-1.3	244.157	8688	258.476	21873
19.12-3.1	244.252	9479
19.12-3.2	328.941	7594	331.931	6876
19.12-3.5	331.93	14677
19.12-3.6	331.899	13876
19.12-3.8	331.896	13649
19.12-4.1	280.178	4226
401722-1.1			281.469	31262
401722-1.2			281.594	27933
401722-1.3			281.414	15389
401722-1.5			281.584	31217
401722-1.6			281.461	16599
401722-1.7	215.312	22099	281.429	5950
401571-1.1	258.316	26908
401571-1.2	258.458	14321
401571-1.3	258.339	15686
401639-1.1	269.827	22603
401639-1.2	269.421	199
401639-1.3	269.817	15018
401631-3.1	299.242	18046

## Sheet: MS16
Code	MS16 - 55 oocysts 153-308 bp motif 3
	Size	Height	Size	Height	Size	Height	Size	Height
19.12-1.1			246.518	6419
19.12-1.2			246.354	11690
19.12-1.3					364.515	6318
19.12-3.1			246.303	9444
19.12-3.2			246.317	11495
19.12-3.8	243.198	6017
19.12-3.11	243.061	8812
19.12-4.1	243.521	3891
401722-1.1	243.425	6025
401722-1.2			246.405	9995
401722-1.5			246.32	1675	261.918	11083
401722-1.6					261.714	9733
401722-1.7					261.812	23429
401571-2.1	246.323	6828
401639-1.1			283.223	10598
401639-2.4	246.336	5435
401631-3.1			246.154	3358	283.38	2026
401631-4.1			246.303	7044
401631-4.2			246.395	4566
401631-4.3					283.351	8508
401631-4.5	243.198	4521	246.33	3034
